# Supplementary material for: Antibiotic Tolerance and Treatment Outcomes in Cystic Fibrosis Methicillin-Resistant Staphylococcus aureus Infections
Source: Microbiol Spectr. 2022 Dec 15;11(1):e04061-22. doi: 10.1128/spectrum.04061-22 (PMC9927320; doi:10.1128/spectrum.04061-22)
Supplement: Supplemental file 2 — Supplemental material. Download spectrum.04061-22-s0002.xlsx, XLSX file, 0.02 MB [file spectrum.04061-22-s0002.xlsx]

## Sheet: STAP
	delta-hemolysin	Levofloxacin (5 µg/mL)	Oxacillin (2 µg/mL)	Rifampicin (1 µg/mL)	Vancomycin (8 µg/mL)	Vancomycin (2 µg/mL)	Disease state	Prior oral and inhaled Abx	Prior oral or inhaled Abx	Any i.v. Vancomycin	Oral Abx	Inhaled Abx	P. aeruginosa coinfection
BC428	+	resistant	resistant	sensitive	sensitive	sensitive	Persistent	0	0
BC429	-	resistant	resistant	sensitive	sensitive	resistant	Incident	1	1		Doxycycline
BC437	-	resistant	resistant	sensitive	sensitive	resistant	Persistent	1	1	Yes	Doxycycline
BC441	+	resistant	resistant	sensitive	sensitive	sensitive	Incident	0	0				Yes
BC443	+	sensitive	resistant	sensitive	sensitive	sensitive	Incident	1	1		Amox/Clav, Azithromycin
BC472	+	resistant	resistant	sensitive	sensitive	sensitive	Incident	0	0
BC482	+	resistant	resistant	sensitive	sensitive	sensitive	Persistent	0	0
BC500	+	resistant	resistant	sensitive	sensitive	resistant	Incident	0	0				Yes
BC510	+	sensitive	resistant	sensitive	sensitive	sensitive	Incident	1	1			Tobramycin
BC560	+	resistant	resistant	sensitive	sensitive	sensitive	Incident	0	0
BC561	-	sensitive	resistant	sensitive	sensitive	sensitive	Incident	1	1		Amox/Clav, Azithromycin
BC581	+	sensitive	resistant	sensitive	sensitive	resistant	Incident	1	1	Yes		Aztreonam	Yes
BC620	+	resistant	resistant	sensitive	sensitive	resistant	Persistent	0	0
BC629	-	resistant	resistant	sensitive	sensitive	sensitive	Incident	1	1		Cefdinir
BC655	+	sensitive	resistant	sensitive	sensitive	resistant	Persistent	1	1			Tobramycin
BC656	-	sensitive	resistant	sensitive	sensitive	sensitive	Incident	0	0				Yes
BC671	+	sensitive	resistant	sensitive	sensitive	resistant	Incident	1	1			Tobramycin	Yes
BC673	+	resistant	resistant	sensitive	sensitive	resistant	Persistent	2	1		Minocycline	Tobramycin	Yes
BC677	-	sensitive	resistant	sensitive	sensitive	resistant	Persistent	0	0
BC678	-	sensitive	resistant	sensitive	sensitive	resistant	Incident	1	1
BC755	-	sensitive	resistant	sensitive	sensitive	resistant	Incident	0	0
BC756	+	resistant	resistant	sensitive	sensitive	sensitive	Incident	0	0
BC772	+	resistant	resistant	sensitive	sensitive	sensitive	Incident	0	0				Yes
BC773	+	resistant	resistant	sensitive	sensitive	sensitive	Persistent	0	0
BC774	+	sensitive	resistant	sensitive	sensitive	sensitive	Persistent	2	1		TMP/SMX, Azithromycin	Tobramycin
BC775	+	resistant	resistant	resistant	resistant	resistant	Persistent	2	1		Azithromycin	Tobramycin	Yes
BC777	+	resistant	resistant	sensitive	sensitive	sensitive	Incident	0	0
BC778	-	resistant	resistant	sensitive	sensitive	resistant	Persistent	0	0
BC779	+	sensitive	resistant	sensitive	sensitive	resistant	Persistent	1	1		Azithromycin
BC780	+	sensitive	resistant	sensitive	sensitive	resistant	Incident	0	0
BC784	+	resistant	resistant	sensitive	sensitive	sensitive	Incident	0	0
BC785	+	sensitive	resistant	resistant	sensitive	sensitive	Incident	1	1		Azithromycin
BC786	+	sensitive	resistant	resistant	sensitive	sensitive	Persistent	1	1		Azithromycin
BC787	+	resistant	resistant	sensitive	sensitive	resistant	Incident	2	1	Yes	TMP/SMX, Azithromycin	Amikacin
BC788	+	resistant	resistant	sensitive	sensitive	sensitive	Incident	0	0
BC790	+	sensitive	resistant	sensitive	sensitive	sensitive	Incident	1	1		Azithromycin
BC792	+	sensitive	resistant	sensitive	sensitive	sensitive	Incident	0	0
BC796	+	sensitive	resistant	sensitive	sensitive	sensitive	Persistent	0	0				Yes
BC798	+	resistant	resistant	sensitive	sensitive	resistant	Incident	0	0
BC806	-	sensitive	resistant	sensitive	sensitive	sensitive	Incident	0	0
BC807	-	sensitive	resistant	sensitive	sensitive	sensitive	Persistent	1	1		Azithromycin		Yes
BC812	+	resistant	resistant	sensitive	sensitive	sensitive	Persistent	2	1		TMP/SMX	Aztreonam	Yes
BC814	+	sensitive	resistant	sensitive	sensitive	resistant	Persistent	2	1		Azithromycin	Tobramycin	Yes
BC816	+	resistant	resistant	sensitive	sensitive	sensitive	Incident	2	1		Clofazimine	Amikacin	Yes
BC820	+	resistant	resistant	sensitive	sensitive	resistant	Persistent	0	0				Yes
BC823	+	resistant	resistant	sensitive	sensitive	resistant	Incident	0	0
BC824	+	resistant	resistant	sensitive	sensitive	sensitive	Incident	0	0
BC838	+	resistant	resistant	sensitive	sensitive	resistant	Persistent	0	0
BC839	+	resistant	resistant	sensitive	sensitive	sensitive	Incident	1	1		Azithromycin
BC857	-	sensitive	resistant	sensitive	sensitive	sensitive	Incident	0	0
BC877	+	resistant	resistant	sensitive	sensitive	sensitive	Persistent	0	0				Yes
BC882	+	sensitive	resistant	sensitive	sensitive	resistant	Persistent	2	1		TMP/SMX, Azithromycin	Tobramycin	Yes
BC1100	-	resistant	resistant	sensitive	sensitive	sensitive	Incident	0	0	Yes			Yes
BC1110	+	resistant	resistant	sensitive	sensitive	sensitive	Incident	1	1		Azithromycin
BC1174	+	sensitive	resistant	sensitive	sensitive	sensitive	Incident	0	0
BC1175	+	sensitive	resistant	sensitive	sensitive	resistant	Incident	0	0
BC1187	-	sensitive	resistant	sensitive	sensitive	sensitive	Persistent	2	1		Azithromycin	Aztreonam	Yes
BC1188	-	sensitive	resistant	sensitive	sensitive	sensitive	Persistent	1	1		Azithromycin
BC1244	-	sensitive	resistant	sensitive	sensitive	resistant	Persistent	1	1			Tobramycin
BC1246	-	sensitive	resistant	resistant	resistant	resistant	Persistent	0	0				Yes
BC1347	+	resistant	resistant	sensitive	sensitive	sensitive	Persistent	0	0
BC1348	+	resistant	resistant	sensitive	sensitive	resistant	Persistent	0	0
BC1349	-	sensitive	resistant	sensitive	sensitive	sensitive	Incident	0	0
BC1350	+	resistant	resistant	sensitive	sensitive	sensitive	Incident	0	0
BC1351	-	sensitive	resistant	sensitive	sensitive	sensitive	Incident	1	1		cefdinir
BC1409	+	resistant	resistant	sensitive	sensitive	sensitive	Persistent	0	0
BC1411	+	sensitive	resistant	sensitive	sensitive	sensitive	Incident	0	0
BC1442	+	resistant	resistant	sensitive	sensitive	sensitive	Persistent	0	0				Yes
BC1443	+	sensitive	resistant	sensitive	sensitive	sensitive	Incident	0	0
BC1446	-	resistant	resistant	sensitive	sensitive	sensitive	Incident	0	0
BC1447	+	resistant	resistant	sensitive	sensitive	resistant	Persistent	0	0
BC1448	+	sensitive	resistant	sensitive	sensitive	sensitive	Incident	2	1		Ciprofloxacin	Tobramycin	Yes
BC1452	-	resistant	resistant	sensitive	sensitive	sensitive	Incident	1	1		Cephalexin
BC1454	+	resistant	resistant	sensitive	sensitive	sensitive	Incident	0	0
BC1455	+	resistant	resistant	sensitive	sensitive	sensitive	Persistent	0	0
BC1456	+	resistant	resistant	sensitive	sensitive	sensitive	Persistent	0	0
BC1457	+	resistant	resistant	sensitive	sensitive	sensitive	Incident	1	1		Amox/Clav		Yes
BC1458	+	resistant	resistant	sensitive	sensitive	sensitive	Incident	1	1		Amox/Clav
BC1459	+	resistant	resistant	sensitive	sensitive	sensitive	Incident	1	1		Amox/Clav
BC1460	+	resistant	resistant	resistant	sensitive	sensitive	Persistent	0	0
BC1461	+	sensitive	resistant	sensitive	sensitive	sensitive	Incident	0	0
BC1462	+	sensitive	resistant	sensitive	sensitive	sensitive	Incident	0	0
BC1464	-	resistant	resistant	sensitive	sensitive	sensitive	Incident	0	0
BC1465	-	resistant	resistant	sensitive	sensitive	sensitive	Incident	0	0
BC1466	+	sensitive	resistant	sensitive	sensitive	resistant	Incident	0	0
BC1467	+	resistant	resistant	sensitive	sensitive	sensitive	Incident	0	0
BC1468	+	sensitive	resistant	sensitive	sensitive	sensitive	Incident	0	0
BC1474	-	resistant	resistant	sensitive	sensitive	sensitive	Incident	0	0
BC1483	+	sensitive	resistant	sensitive	sensitive	sensitive	Incident	0	0
BC1484	+	resistant	resistant	sensitive	sensitive	sensitive	Incident	0	0
HG003	+	sensitive	sensitive	sensitive	sensitive	sensitive
LAC	NA	resistant	resistant	sensitive	sensitive	sensitive
RN4220	NA	sensitive	sensitive	sensitive	sensitive	sensitive
agrC::erm	-	sensitive	sensitive	sensitive	sensitive	sensitive
TMP/SMX: Trimethoprim/Sulfamethoxazole
Amox/Clav: Amoxicillin/Clavulanic acid
Prior antibiotics refers to the period 14 days prior to isolate collection
